# Supplementary material for: Coarse-graining protein structures into their dynamic communities with DCI, a dynamic community identifier
Source: Bioinformatics. 2022 Mar 17;38(10):2727–33. doi: 10.1093/bioinformatics/btac159 (PMC9113273; doi:10.1093/bioinformatics/btac159)
Supplement: btac159_Supplementary_Data [file btac159_supplementary_data.zip]

Archive with 6 entries (6 files):
- Movie S1.mov
- Movie S2.mov
- Movie S3.mov
- Movie S4.mov
- Movie S5.mov
- supplmentary_material_DCI (1).pdf
